# Supplementary material for: Development of an RNA aptamer-assisted CRISPR/Cas9 system for efficiently generating and isolating Cas9-free mutants in plant
Source: PLoS Genet. 2025 Nov 13;21(11):e1011931. doi: 10.1371/journal.pgen.1011931 (PMC12614593; doi:10.1371/journal.pgen.1011931)
Supplement: S2 Table — (XLSX) [file pgen.1011931.s004.xlsx]

## Sheet: Figure1
Figure 1, Subpanel c
Condition	fluorescence intensity(a.u.)	fluorescence intensity(a.u.)	fluorescence intensity(a.u.)
3WJ-4×Bro	94.551	134.032	146.785
3WJ-8×Bro	97.219	136.646	157.166
3WJ-12×Bro	83.295	136.118	139.017
Figure 1, Subpanel d
The post administration(h)	Condition	RFDR(%)	RFDR(%)	RFDR(%)
0	3WJ-4×Bro	0	0	0
0	3WJ-8×Bro	0	0	0
0	3WJ-12×Bro	0	0	0
1	3WJ-4×Bro	4.26	4.84	3.9
1	3WJ-8×Bro	3.1	3.05	1.93
1	3WJ-12×Bro	6.29	7.76	6.59
2	3WJ-4×Bro	6.81	8.06	8.58
2	3WJ-8×Bro	5.37	6	7.33
2	3WJ-12×Bro	10.89	9.17	10.63
3	3WJ-4×Bro	8.94	9.96	10.09
3	3WJ-8×Bro	5.98	6.71	8.03
3	3WJ-12×Bro	12.46	11.05	12.59
4	3WJ-4×Bro	11.11	11.73	11.95
4	3WJ-8×Bro	8.02	9.08	9.81
4	3WJ-12×Bro	14.71	13.62	13.9
5	3WJ-4×Bro	12.13	13.23	13.38
5	3WJ-8×Bro	10.18	11.45	11.27
5	3WJ-12×Bro	14.93	14.09	15.02
Figure 1, Subpanel e
Condition	Tm(℃)	Tm(℃)	Tm(℃)	Tm(℃)	Tm(℃)
3WJ-4×Bro	59	58	57	55	60
3WJ-8×Bro	60	61	63	58	60
3WJ-12×Bro	62	65	63	60	59
Figure 1, Subpanel f
KCl concentration (mM)	Condition	fluorescence intensity(a.u.)	fluorescence intensity(a.u.)	fluorescence intensity(a.u.)
0	3WJ-4×Bro	0	0	0
0	3WJ-8×Bro	0	0	0
0	3WJ-12×Bro	0	0	0
10	3WJ-4×Bro	770	773	803
10	3WJ-8×Bro	741	747	851
10	3WJ-12×Bro	816	840	811
20	3WJ-4×Bro	1175	1258	1229
20	3WJ-8×Bro	1244	1177	1302
20	3WJ-12×Bro	1311	1329	1307
40	3WJ-4×Bro	1211	1140	1194
40	3WJ-8×Bro	1228	1219	1258
40	3WJ-12×Bro	1289	1319	1297
60	3WJ-4×Bro	1217	1267	1178
60	3WJ-8×Bro	1315	1156	1254
60	3WJ-12×Bro	1184	1279	1326
80	3WJ-4×Bro	1208	1200	1202
80	3WJ-8×Bro	1198	1271	1223
80	3WJ-12×Bro	1302	1279	1234
100	3WJ-4×Bro	1233	1093	1083
100	3WJ-8×Bro	1211	1113	1189
100	3WJ-12×Bro	1218	1238	1307
Figure 1, Subpanel g
MgCl2 concentration (mM)	Condition	fluorescence intensity(a.u.)	fluorescence intensity(a.u.)	fluorescence intensity(a.u.)
0	3WJ-4×Bro	0	0	0
0	3WJ-8×Bro	0	0	0
0	3WJ-12×Bro	0	0	0
1	3WJ-4×Bro	672	682	720
1	3WJ-8×Bro	739	734	702
1	3WJ-12×Bro	813	831	810
2	3WJ-4×Bro	1070	1087	1154
2	3WJ-8×Bro	1182	1150	1154
2	3WJ-12×Bro	1239	1250	1216
4	3WJ-4×Bro	1201	1177	1137
4	3WJ-8×Bro	1198	1184	1197
4	3WJ-12×Bro	1304	1282	1247
6	3WJ-4×Bro	1260	1266	1274
6	3WJ-8×Bro	1215	1254	1311
6	3WJ-12×Bro	1306	1318	1287
8	3WJ-4×Bro	1212	1167	1206
8	3WJ-8×Bro	1139	1217	1165
8	3WJ-12×Bro	1266	1210	1267
10	3WJ-4×Bro	1268	1158	1202
10	3WJ-8×Bro	1191	1233	1199
10	3WJ-12×Bro	1314	1289	1335
Figure 1, Subpanel h
Time(min)	3WJ-4×Bro			3WJ-8×Bro			3WJ-12×Bro
0	710	734	734	678	689	690	775	755	780
1	698	719	719	670	676	688	790	777	764
2	689	710	713	660	668	671	768	762	775
3	690	708	715	653	660	674	765	760	770
4	683	712	712	661	631	656	756	768	776
5	674	710	708	638	639	650	749	772	775
6	664	700	688	633	641	655	751	760	764
7	666	686	676	641	631	658	753	742	758
8	658	685	685	637	628	655	744	755	759
9	650	682	681	635	632	656	742	763	745
10	650	682	682	630	628	642	741	760	742
11	656	678	678	628	625	641	741	754	741
12	655	666	669	618	626	638	739	749	740
13	651	662	664	628	623	630	729	744	737
14	650	657	660	619	608	631	717	724	738
15	645	655	661	609	620	638	710	714	725

## Sheet: Figure 2
Figure 2, subpanel c
Condition	BioRep	TechRep	Sample ID	Ct value(Actin）	Ct value（Target)	Average Ct value(Actin）	Average Ct value（Target)	ΔCt (Target-Actin)	ΔΔCt [ΔCt(Exp)-AvgΔCt(Ctrl)]	Relative expression (2^-ΔΔCt)
Control	1	1	c-1-1	23.1	29.95	23.27	30.03	6.76	0	1
	1	2	c-1-2	23.3	30.05
	1	3	c-1-3	23.41	30.09
	2	1	c-2-1	23.1	29.95	23.22	30.03	6.81
	2	2	c-2-2	23.2	30.05
	2	3	c-2-3	23.36	30.09
	3	1	c-3-1	23.05	30.2	23.1	30.27	7.17
	3	2	c-3-2	23.1	30.27
	3	3	c-3-3	23.15	30.34
3WJ-4×Bro	1	1	4b-1-1	24	23.38	24.28	23.45	-0.83	-7.743	214.277
	1	2	4b-1-2	24.5	23.5
	1	3	4b-1-3	24.34	23.47
	2	1	4b-2-1	24.2	23.3	24.4	23.38	-1.02	-7.933	244.439
	2	2	4b-2-2	24.5	23.4
	2	3	4b-2-3	24.5	23.44
	3	1	4b-3-1	24.1	23.4	24.24	23.45	-0.79	-7.703	208.417
	3	2	4b-3-2	24.3	23.48
	3	3	4b-3-3	24.32	23.47
3WJ-8×Bro	1	1	8b-1-1	23.9	23.25	23.97	23.32	-0.65	-7.563	189.143
	1	2	8b-1-2	23.95	23.35
	1	3	8b-1-3	24.06	23.36
	2	1	8b-2-1	24.1	23.4	24.14	23.42	-0.72	-7.633	198.143
	2	2	8b-2-2	24.15	23.44
	2	3	8b-2-3	24.17	23.42
	3	1	8b-3-1	24.7	24.05	24.792	24.1	-0.692	-7.605	194.461
	3	2	8b-3-2	24.8	24.12
	3	3	8b-3-3	24.88	24.13
3WJ-12×Bro	1	1	12b-1-1	25.6	24.88	25.68	24.92	-0.76	-7.673	204.128
	1	2	12b-1-2	25.7	24.95
	1	3	12b-1-3	25.74	24.93
	2	1	12b-2-1	25.8	24.9	25.86	24.85	-1.014	-7.927	242.751
	2	2	12b-2-2	25.85	24.92
	2	3	12b-2-3	25.93	24.94
	3	1	12b-3-1	25.78	24.8	25.81	24.92	-0.89	-7.803	223.376
	3	2	12b-3-2	25.81	24.85
	3	3	12b-3-3	25.84	24.9
P2A-GFP	1	1	GFP-1-1	25.1	24.5	25.19	24.56	-0.628	-7.541	185.804
	1	2	GFP-1-2	25.2	24.57
	1	3	GFP-1-3	25.27	24.61
	2	1	GFP-2-1	25.6	24.89	25.68	24.92	-0.76	-7.673	204.128
	2	2	GFP-2-2	25.7	24.92
	2	3	GFP-2-3	25.74	24.95
	3	1	GFP-3-1	25.3	24.6	25.36	24.63	-0.726	-7.639	199.431
	3	2	GFP-3-2	25.35	24.63
	3	3	GFP-3-3	25.43	24.66
Figure 2, Subpanel d
Condition	n	Relative Protein Expression (Mean ± SD)
3WJ-4×Bro	3	0.94 ± 0.04
3WJ-8×Bro	3	0.92 ± 0.02
3WJ-12×Bro	3	0.94 ± 0.03
P2A-GFP	3	0.51 ± 0.03
Control	3	1.00 ± 0.06

## Sheet: Figure 3
Figure 3, Subpanel c
Condition	Omission rate (%)	Omission rate (%)	Omission rate (%)
3WJ-4×Bro	18.75	19	20.341
3WJ-8×Bro	26.67	32.24	32.14
3WJ-12×Bro	46.66	43.21	40.32
P2A-GFP	40	35.71	38.54
Figure 3, Subpanel d
Condition	Transformation efficiency(%)	Transformation efficiency(%)	Transformation efficiency(%)
3WJ-4×Bro	7.2	6.2	5.3
3WJ-8×Bro	4.2	3.9	4.5
3WJ-12×Bro	4.3	4.6	4.9
P2A-GFP	5.2	4.7	5.3
Figure 3, Subpanel f
Condition	fluorescence intensity(a.u.)	fluorescence intensity(a.u.)	fluorescence intensity(a.u.)
3WJ-4×Bro	245.667	242.583	241.278
3WJ-8×Bro	225.763	230.051	228.588
3WJ-12×Bro	206.785	197.166	190.017
P2A-GFP	220.104	219.741	226.165
Figure 3, Subpanel g
Condition	relative expression	relative expression	relative expression
3WJ-4×Bro	1.06781	0.953417	0.978777
3WJ-8×Bro	0.72811	0.889883	0.82141
3WJ-12×Bro	0.533903	0.513348	0.519087
P2A-GFP	0.750801	0.800854	0.734116

## Sheet: Figure S2
Figure S2, Subpanel a
Condition	Rosette leaf area(cm2)	Rosette leaf area(cm2)	Rosette leaf area(cm2)	Rosette leaf area(cm2)	Rosette leaf area(cm2)	Rosette leaf area(cm2)	Rosette leaf area(cm2)	Rosette leaf area(cm2)	Rosette leaf area(cm2)	Rosette leaf area(cm2)
3WJ-4×Bro	7.58	10.6	7.88	8.22	9.56	8.32	6.92	7.54	9.92	10.88
3WJ-8×Bro	9.276	8.92	9.34	7.89	8.34	7.32	8.68	9.05	8.1	10.22
3WJ-12×Bro	10.708	9.788	9.27	8.34	7.98	8.32	7.66	8.41	8.87	10.42
P2A-GFP	10.36	8.27	9.12	8.56	7.86	7.24	8.02	9.92	8.85	10.64
WT	14.585	12.24	10.32	8.34	7.86	7.25	9.45	10.3	10.8	10.4
Figure S2,Subpanel b
Condition	Rosette leaf number	Rosette leaf number	Rosette leaf number	Rosette leaf number	Rosette leaf number	Rosette leaf number	Rosette leaf number	Rosette leaf number	Rosette leaf number	Rosette leaf number
3WJ-4×Bro	9	10	12	14	10	12	10	10	12	8
3WJ-8×Bro	9	10	13	12	10	10	12	8	11	12
3WJ-12×Bro	9	13	10	10	12	12	10	10	8	11
P2A-GFP	10	13	10	9	10	12	12	8	11	9
WT	12	15	13	10	10	9	10	10	12	10
